# Supplementary material for: A combined association mapping and t-test analysis of SNP loci and candidate genes involving in resistance to low nitrogen traits by a wheat mutant population
Source: PLoS One. 2019 Jan 30;14(1):e0211492. doi: 10.1371/journal.pone.0211492 (PMC6353201; doi:10.1371/journal.pone.0211492)
Supplement: S1 Table — The five mutant lines with bold font showing higher RSL and RSW in both experiments were considered as resistance to the low N treatment. The 1st or 2nd in the brackets indicate the values in the column are from the first or the second experiment. (XLSX) [file pone.0211492.s002.xlsx]

## Sheet: Sheet1
S1 Table. The mean values of RRL, RSL, RRW, and RSW in WT and mutants of two independent experiments. The mutant lines with bold font showing higher RSL and RSW in both experiments were considered as resistance to the low N treatment. The 1st or 2nd in the brackets indicate the values in the column are from the first or the second experiment.
Lines	RSL (1st)	RSL (2nd)	RSW(1st)	RSW(2nd)	RRL(1st)	RRL(2nd)	RRW(1st)	RRW(2nd)
WT	0.666189	0.628135	0.524911	0.569825	1.1993	1.31731	0.974768	1.10266
m44	0.981115	0.946935	1.25298	1.04	1.86022	2.08123	1.5625	1.48387
m130	0.916389	0.905351	0.944331	0.838235	1.44479	1.45015	1.26042	1.24074
m49	0.896699	0.979949	0.850215	0.918033	1.64768	1.78185	1.69762	1.72222
m182	0.947787	0.812262	0.809706	0.816547	1.57676	1.27635	1.72711	1.49206
m71	0.841523	0.873046	0.987019	0.86911	1.95797	1.90892	1.17619	1.75
m1	0.860659	0.913144	0.753168	0.819328	1.4461	1.48176	2.01122	1.14894
m2	0.662264	0.709068	0.590598	0.689119	0.869611	0.988155	0.741667	1.36
m3	0.758713	0.766005	0.56124	0.669261	1.23556	0.995259	1.1435	1.16364
m4	0.735271	0.690014	0.64783	0.0655303	1.31055	1.28816	1.06235	1.19355
m5	0.928214	0.893072	0.828497	0.767176	1.69787	1.80246	1.78894	1.63462
m6	0.895593	0.844528	0.668721	0.772487	1.37847	1.57017	1.07483	1.30435
m7	0.738458	0.560277	0.674054	0.532319	1.31134	1.30683	1.24802	1.21951
m8	0.928505	0.839448	0.725289	0.978022	1.31049	1.73057	1.22842	1.71795
m9	0.794154	0.683911	0.644152	0.544747	1.38097	1.54826	1.1679	1.5
m10	0.867996	0.783896	0.728022	0.657895	1.26071	1.66153	1.30357	1.26087
m11	0.793285	0.786841	0.670085	0.593074	1.08187	0.996202	1.14023	0.983607
m12	0.79533	0.773088	0.676848	0.645833	1.47019	1.39039	1.53204	1.44
m13	0.926421	0.794951	1.01363	0.642857	1.79679	1.43988	1.88765	1.2
m14	0.803868	0.688528	0.719973	0.666667	1.51349	1.23362	3.12515	1.35849
m15	0.793112	0.690109	0.667034	0.588679	1.25737	1.38917	1.41736	1.16129
m16	0.821945	0.858042	0.579736	0.708791	1.40549	1.38366	1.64583	1.45098
m17	0.796544	0.664266	0.701133	0.652	1.45846	1.37792	1.74167	1.32727
m18	0.786838	0.897968	0.619829	0.709302	1.0457	1.44987	1.13254	1.02941
m19	0.870183	0.851655	0.707147	0.753086	1.36213	1.31836	1.36726	1.37255
m20	0.884992	0.7462	0.971323	0.681818	2.12014	1.60374	2.19792	1.2973
m21	0.944532	0.885756	0.710611	0.708861	1.5035	1.63384	1.97809	1.52857
m22	0.888012	0.750443	0.764446	0.627049	1.52609	1.51815	1.84762	0.92
m23	0.825218	0.728	0.737771	0.671642	1.25049	1.49813	1.50045	1.21818
m24	0.860989	0.80241	0.677788	0.705882	1.30627	1.36789	1.38125	1.18182
m25	0.889725	0.82201	0.740046	0.73991	1.29391	1.39958	1.27917	1
m26	0.874174	0.730433	0.702301	0.689781	1.56228	1.42827	1.40327	1.27419
m27	0.829279	0.791518	0.818669	0.828571	1.5522	1.64296	2.00625	1.625
m28	0.710035	0.621396	0.628191	0.61157	1.31036	1.35859	1.11508	1.08197
m29	0.85741	0.815504	0.834857	0.608491	1.15851	0.852398	1.64048	1.14894
m30	0.725638	0.637364	0.567211	0.658436	1.36701	1.42182	1.10417	1.16667
m31	0.733457	0.690896	0.667961	0.6	1.51358	1.33877	1.59167	1.17544
m32	0.687897	0.683128	0.628176	0.678733	1.51805	1.26139	1.44583	1.33333
m33	0.820835	0.887695	0.653368	0.925926	1.44613	1.70377	1.6564	0.948276
m34	0.792954	0.70842	0.656739	0.621324	1.36917	1.36573	1.4692	1.10294
m35	0.773214	0.745836	0.707887	0.751131	0.993413	1.36106	1.18155	1.26
m36	0.63033	0.607393	0.619287	0.557196	1.41753	1.18072	1.58884	0.985915
m37	0.852361	0.805594	0.773619	0.528384	1.35977	1.2337	1.33433	0.875
m38	0.719378	0.82669	0.691732	0.787565	1.20872	1.49545	1.34539	1.21739
m39	0.783227	0.760257	0.580462	0.622449	1.20576	1.02249	1.18229	1.40909
m40	0.789827	0.658051	0.768458	0.6	1.35605	1.21971	1.54583	1.25
m41	0.770255	0.760975	0.723427	0.712329	1.45257	1.30903	1.64226	1.31373
m42	0.685176	0.635275	0.584607	0.626812	1.34556	1.35633	1.35813	1.11688
m43	0.746893	0.750249	0.679809	0.733696	1.02743	1.35301	1.19966	1.40426
m45	0.714504	0.70285	0.653666	0.650177	1.42318	1.42861	1.206	1.17391
m46	0.74389	0.713725	0.561005	0.675258	1.24754	1.45157	1.00402	1.38636
m47	0.783096	0.743427	0.697993	0.661355	1.36598	1.26133	1.11225	1.10714
m48	0.784496	0.964211	0.70185	0.91623	1.38087	1.86248	1.02703	1.55556
m50	0.705202	0.756034	0.630405	0.703704	1.4221	1.36821	1.2259	1.40984
m51	0.800587	0.897099	0.705122	0.76875	1.39928	1.30811	1.45106	1.3617
m52	0.833874	0.686476	0.675397	0.593284	1.61048	1.28385	1.54549	1.25806
m53	0.957448	0.720023	0.734841	0.730964	1.69236	1.57758	1.22716	1.23256
m54	0.961605	0.749344	1.00487	0.749091	1.91187	1.64214	1.57551	1.40984
m55	0.746055	0.760424	0.666799	0.747788	1.52786	1.78612	2.0381	1.81132
m56	0.775691	0.67368	0.649472	0.681223	1.34566	1.45677	1.64484	1.30189
m57	0.867444	0.628487	0.889399	0.57485	1.40689	1.68673	1.75986	1.34722
m58	0.937484	0.630549	0.715033	0.583942	1.39259	1.17234	1.07173	0.983051
m59	0.777725	0.60326	0.595844	0.6621	1.29315	1.38746	1.98571	1.78571
m60	0.777098	0.641231	0.685722	0.581315	1.38261	1.36426	1.18258	1.21667
m61	0.844375	0.823438	0.725	0.877934	1.36105	1.70707	1.19345	1.67308
m62	0.792033	0.680564	0.656562	0.702811	1.20506	1.36226	1.28571	1.39216
m63	0.714975	0.546765	0.583479	0.580292	1.27531	1.29004	0.848958	0.852941
m64	0.711442	0.622096	0.541889	0.577519	1.04492	1.37369	1.00074	1.25862
m65	0.81052	0.574943	0.783806	0.526718	1.40919	1.26893	1.86756	0.819672
m66	0.752284	0.624823	0.67692	0.625455	1.37281	1.30914	1.34524	1.2623
m67	0.740884	0.611309	0.666883	0.575862	1.21545	1.26794	1.30243	1.3
m68	0.717773	0.657679	0.54989	0.617211	1.23527	1.40495	1.22038	0.9625
m69	0.739969	0.727177	0.70537	0.666667	1.23549	1.20724	1.20595	1.19672
m70	0.756599	0.742145	0.70192	0.813397	1.40544	1.5595	1.6878	1.30159
m72	0.902718	0.756734	0.723631	0.809735	1.23855	1.34723	1.18153	1.2963
m73	0.76852	0.579462	0.659028	0.524781	1.37682	1.47318	1.13056	1.1625
m74	0.695064	0.678288	0.630608	0.477876	1.14683	1.11247	1.79613	0.869565
m75	0.830074	0.651022	0.663421	0.563758	1.44215	1.31919	1.34122	1.24615
m76	0.837416	0.735821	0.82728	0.646288	1.26485	1.43239	1.77946	1.31818
m77	0.893787	0.702955	0.932842	0.679803	0.939284	1.3458	1.33214	1.04255
m78	0.827037	0.638904	0.754215	0.660156	1.13566	1.15226	2.06458	1.14286
m79	0.782958	0.647451	0.672175	0.597458	1.23113	1.00506	1.10402	1.16667
m80	0.757893	0.610179	0.60975	0.57874	1.36351	1.39254	1.98631	1.5
m81	0.819612	0.594741	0.692268	0.570342	1.07018	1.15206	1.24896	1.07843
m82	0.798396	0.601278	0.559935	0.503876	1.02296	1.34805	1.03396	1.20755
m83	0.73265	0.612634	0.671837	0.577358	1.08566	1.27392	1.65655	1.13333
m84	0.923578	0.559368	0.793026	0.570934	1.2946	1.16621	1.48239	0.916667
m85	0.750966	0.792225	0.778572	0.707113	1.18836	1.35317	1.01979	1.18
m86	0.733858	0.649249	0.660293	0.666667	1.28701	1.27358	0.937897	1.375
m87	0.833519	0.760863	0.689593	0.917874	1.07373	1.31178	1.2169	1.82222
m88	0.78381	0.663253	0.674075	0.577206	1.13093	1.20743	1.32336	1.23636
m89	0.717703	0.59658	0.649238	0.585185	1.16984	1.20081	0.946825	1.08197
m90	0.952573	0.769662	0.778903	0.65625	1.14312	1.35086	0.942411	1.30435
m91	0.752253	0.647851	0.631986	0.553571	1.16917	1.13088	1.33378	1.2093
m92	0.753981	0.62505	0.681182	0.604167	1.06374	1	1.28472	1
m93	0.827305	0.655693	0.716263	0.605469	1.377	1.51225	1.38061	1.41379
m94	0.902334	0.773261	0.68363	0.66805	1.35541	1.3328	1.15294	1.47826
m95	0.71833	0.609611	0.689045	0.54417	1.32357	1.25745	1.29926	1.12281
m96	0.945312	0.544941	0.906239	0.440141	1.58802	1.10636	1.22604	0.685714
m97	0.680185	0.708885	0.65778	0.555046	1.04423	1.20598	0.76001	1.11111
m98	0.701772	0.668652	0.634929	0.655052	0.924431	0.964657	0.880355	1.09836
m99	0.65348	0.63618	0.542108	0.541985	1.05522	0.96661	0.82866	0.920792
m100	0.69733	0.600143	0.670513	0.524691	1.2629	1.1318	0.976426	0.917647
m101	0.67535	0.511512	0.623456	0.4375	1.20563	0.954099	1.09142	0.870588
m102	0.713075	0.662086	0.59275	0.598706	1.19374	1.09185	0.861116	0.893617
m103	0.606126	0.577255	0.541173	0.645161	1.13524	0.995382	1.01367	1.13043
m104	0.644844	0.481268	0.598028	0.394659	1.17876	0.949258	0.957639	0.651163
m105	0.625702	0.585604	0.550781	0.475524	1.01622	0.880634	0.858879	1.19512
m106	0.684774	0.628088	0.603918	0.549587	1.07961	1.05487	0.843254	0.773585
m107	0.67127	0.538333	0.667752	0.454545	1.12731	0.83274	1.10322	0.786885
m108	0.665854	0.592918	0.654962	0.517134	1.27487	0.920586	1.04725	1.05128
m109	0.574143	0.562401	0.508817	0.4273	1.18096	1.00561	0.791289	0.62963
m110	0.692917	0.700461	0.690839	0.646388	1.06816	0.968101	1.24782	1.10769
m111	0.893785	0.733526	0.737562	0.563333	1.30233	1.16302	1.25456	0.795918
m112	0.863192	0.583594	0.869046	0.600733	1.25843	1.10729	1.34747	0.977011
m113	0.717004	0.5558	0.606527	0.565217	1.08455	1.06623	0.848427	0.811594
m114	0.714303	0.527731	0.728433	0.452962	1.15288	0.983647	1.41518	0.974359
m115	0.701156	0.504844	0.692539	0.453061	1.22889	1.06865	1.13438	1.10345
m116	0.72536	0.604011	0.671482	0.58	1.25806	1.13603	1.21821	0.911111
m117	0.770535	0.631827	0.808813	0.705882	1.17912	1.07755	1.30407	1.10667
m118	0.676232	0.56799	0.698629	0.619048	1.20378	1.14515	1.10243	1.25
m119	0.815131	0.608738	0.689886	0.632867	1.27837	0.91337	1.09628	1.05814
m120	0.649462	0.521669	0.555514	0.494071	1.22892	1.06887	1.06349	0.671429
m121	0.608069	0.49022	0.597919	0.42236	1.31791	1.12328	1.03863	0.657407
m122	0.603567	0.523284	0.627406	0.396226	1.36051	1.11123	1.15701	0.63964
m123	0.619971	0.652095	0.54791	0.573883	1.25006	1.19441	1.23041	1.17241
m124	0.64154	0.8432	0.538786	0.960784	1.13546	1.01598	1.12658	1.35849
m125	0.806843	NA	0.712614	NA	1.24427	NA	1.131	NA
m126	0.767696	0.740014	0.76936	0.708155	1.2291	1.25983	1.44598	1.24528
m127	0.66549	0.562447	0.673213	0.464968	1.23309	1.01752	1.18841	0.8
m128	0.581397	0.685632	0.527315	0.78534	1.15298	1.08867	0.974107	1.4375
m129	0.704366	0.759213	0.870019	0.834123	1.80441	1.43148	1.2309	1.94872
m131	0.683288	0.73414	0.695458	0.676113	1.2705	1.13283	1.1119	1.0678
m132	0.615554	0.558333	0.686614	0.520147	1.20821	1.01077	1.12683	0.837209
m133	0.672305	0.536519	0.618859	0.462406	1.26746	0.944714	1.16746	0.84058
m134	0.677002	0.746115	0.606098	0.612676	1.35889	1.15602	1.16916	1.02564
m135	0.645254	0.567802	0.596139	0.44898	0.91756	1.09975	0.999448	0.722689
m136	0.631563	0.559287	0.669802	0.504792	1.25386	1.16431	1.30645	0.763359
m137	NA	0.596386	NA	0.564103	NA	1.04589	NA	1
m138	0.618054	0.635751	0.665086	0.585294	1.3548	1.23917	1.13624	0.737226
m139	0.60124	0.601545	0.576619	0.5671	1.12263	1.0329	1.02705	0.83908
m140	0.73571	0.998692	0.623379	0.654412	1.24672	1.07201	1.11581	1.05
m141	0.725862	0.62336	0.807849	0.545455	1.27423	1.19739	1.31136	0.987654
m142	0.692772	0.796672	0.596043	0.645833	1.19089	1.08043	0.976484	1.0297
m143	0.631499	0.66743	0.610201	0.652893	0.997765	1.2039	1.0228	1.04762
m144	0.6826	0.641293	0.780003	0.603261	1.16336	1.02701	1.00784	1.03571
m145	0.64789	0.593796	0.45171	0.412568	1.37402	1.35951	0.984901	0.766234
m146	0.714485	0.628355	0.726383	0.592157	0.956165	1.16458	1.02804	0.864198
m147	0.604792	0.624082	0.624981	0.576159	1.20701	1.08523	1.40184	0.97619
m148	0.664377	0.650418	0.744949	0.638393	1.11183	1.1655	0.799157	1.15556
m149	0.682082	0.580606	0.645878	0.576471	1.24127	1.11432	0.93307	0.978495
m150	0.67766	0.689432	0.523104	0.478599	1.22575	1.2214	0.824038	0.811881
m151	0.704465	0.817884	0.643008	0.686192	1.46093	1.7203	1.33676	1.27778
m152	0.726528	0.901223	0.732033	0.692308	1.31166	1.14476	1.41324	1.25
m153	0.707688	0.768852	0.66736	0.572139	1.38652	1.30931	1.04614	0.898734
m154	0.679906	0.578869	0.599703	0.457711	1.08819	1.0168	1.15258	0.787879
m155	0.578173	0.65111	0.685053	0.531447	1.3394	1.2032	1.65286	0.90566
m156	0.756644	0.694398	0.75439	0.786026	1.33162	1.26652	1.60316	1.11765
m157	0.712241	0.649052	0.756559	0.541667	1.54832	1.20714	1.67475	0.835821
m158	0.643999	0.614455	0.68706	0.449438	1.24094	1.28075	1.0486	1.04167
m159	0.612179	0.587597	0.476651	0.375817	1.29935	1.41952	0.895678	1.0641
m160	0.761662	NA	0.875558	NA	1.15833	NA	1.01342	NA
m161	0.723976	0.55212	0.625627	0.531646	1.30428	1.58604	0.890484	1.15094
m162	0.659759	0.626827	0.514509	0.541096	1.5412	1.44105	0.982401	1.42424
m163	0.739764	0.702604	0.607388	0.54007	1.65369	1.50404	1.10033	1.32432
m164	0.687093	0.693029	0.585377	0.526971	1.55808	1.4259	0.852178	1.05
m165	NA	0.669541	NA	0.396429	NA	1.49533	NA	1.03226
m166	0.60883	0.714791	0.279075	0.782609	1.43452	1.53644	0.768531	2.16667
m167	0.622456	0.616398	0.562409	0.555556	1.6796	1.52364	0.977431	1.23913
m168	0.763707	0.70162	0.67975	0.569767	1.84314	1.65365	1.50075	1.49275
m169	0.732256	0.686605	0.870883	0.627451	1.86922	1.62352	2.59355	0.931034
m170	0.701468	0.733916	0.580188	0.811321	1.11619	1.30012	0.955573	1.56
m171	0.684173	0.717093	0.502061	0.523605	1.36367	1.41008	1.05714	1.18182
m172	0.651705	0.602624	0.5969	0.53405	1.52557	1.43827	1.22917	1.83721
m173	0.887648	0.825301	0.815948	0.723684	1.63631	1.82581	1.61533	1.65909
m174	0.616123	0.692344	0.625495	0.588028	1.78553	1.66311	2.05491	1.27143
m175	0.685613	0.794088	0.569233	0.732673	1.33772	1.45859	0.916153	1.8125
m176	0.692622	0.745444	0.671453	0.707819	1.47377	1.7517	1.52321	1.42857
m177	0.571607	0.585773	0.520234	0.549618	1.35228	1.63075	0.80303	1.30357
m178	0.650688	0.726567	0.592566	0.561338	1.46432	1.46826	1.11113	1.24
m179	0.626312	0.631254	0.621181	0.546296	1.68713	1.43546	1.31872	1.38824
m180	0.644827	0.724413	0.714743	0.605263	1.4795	1.48068	1.48797	1.28125
m181	0.871791	0.870676	0.676543	0.62449	1.43544	0.942359	0.838163	1.10714
m183	0.649068	0.704432	0.654035	0.694444	1.42703	1.20028	1.66979	1.25532
m184	0.656908	0.711247	0.680132	0.662338	1.55722	1.32048	1.13589	1.26761
m185	0.702267	0.814878	0.746164	0.647482	1.10419	1.22422	1.28759	1.41667
m186	0.637935	0.632536	0.589078	0.465426	1.10306	1.25429	0.855075	0.698925
m187	0.713938	0.848952	0.75661	0.736402	1.10536	1.32814	1.19668	1.42857
m188	0.620014	0.702608	0.622175	0.608844	0.933527	1.03752	0.791306	1.22222
m189	0.550887	0.559449	0.540173	0.172967	1.05515	0.901251	1.3504	0.873239
m190	0.674076	0.746647	0.563256	0.509554	1.02436	0.995735	0.832239	0.968085
