# Supplementary material for: A combined association mapping and t-test analysis of SNP loci and candidate genes involving in resistance to low nitrogen traits by a wheat mutant population
Source: PLoS One. 2019 Jan 30;14(1):e0211492. doi: 10.1371/journal.pone.0211492 (PMC6353201; doi:10.1371/journal.pone.0211492)
Supplement: S2 Table — (XLSX) [file pone.0211492.s003.xlsx]

## Sheet: Sheet1
S2 Table The SNP markers associated with RRL at p ≤ 0.001 by GWAS.
Trait	Marker	Chr	Pos	p	Marker R2
RRL	AX-110666921	6B	25806926	9.6128e-05	0.10487
RRL	AX-108811005	1D	372812518	0.00012933	0.1005
RRL	AX-111453204	2A	77267434	0.00013116	0.10073
RRL	AX-111022688	2A	77279162	0.00019738	0.0771
RRL	AX-109836965	2A	77328888	0.00019738	0.0771
RRL	AX-111710641	2A	77331655	0.00019738	0.0771
RRL	AX-109830015	2A	77335120	0.00019738	0.0771
RRL	AX-111468748	2A	77333762	0.00022434	0.07618
RRL	AX-111505771	2A	77329054	0.00026901	0.07403
RRL	AX-108885297	6B	203008296	0.00031961	0.09104
RRL	AX-89472629	4A	595265943	0.00033836	0.07127
RRL	AX-110422723	2A	76984644	0.00035157	0.07124
RRL	AX-110100836	2A	58538037	0.00035648	0.07115
RRL	AX-110365502	2A	75654847	0.00035804	0.07099
RRL	AX-110151409	2A	76282130	0.00035804	0.07099
RRL	AX-109377834	2A	76136310	0.00036274	0.07054
RRL	AX-89374867	2A	75657195	0.00036286	0.07082
RRL	AX-110401760	2A	75143818	0.00036906	0.07034
RRL	AX-108939488	2A	75307102	0.00036906	0.07034
RRL	AX-109947077	2A	75310110	0.00036906	0.07034
RRL	AX-111078057	2A	75384308	0.00036906	0.07034
RRL	AX-110717875	2A	75385116	0.00036906	0.07034
RRL	AX-110907563	2A	75590743	0.00036906	0.07034
RRL	AX-111056176	2A	75598708	0.00036906	0.07034
RRL	AX-108864234	2A	75599403	0.00036906	0.07034
RRL	AX-111749124	2A	75633351	0.00036906	0.07034
RRL	AX-111465844	2A	75633993	0.00036906	0.07034
RRL	AX-111712013	2A	75638937	0.00036906	0.07034
RRL	AX-110466177	2A	75645626	0.00036906	0.07034
RRL	AX-109388130	2A	75648830	0.00036906	0.07034
RRL	AX-109468346	2A	75648904	0.00036906	0.07034
RRL	AX-109988527	2A	76341724	0.00036906	0.07034
RRL	AX-109010730	2A	76361783	0.00036906	0.07034
RRL	AX-111544586	2A	76511312	0.00036906	0.07034
RRL	AX-110911496	2A	76771029	0.00036906	0.07034
RRL	AX-108800601	2A	76771471	0.00036906	0.07034
RRL	AX-108780512	2A	76771514	0.00036906	0.07034
RRL	AX-109873321	2A	76897243	0.00036906	0.07034
RRL	AX-110456331	2A	76899814	0.00036906	0.07034
RRL	AX-109831537	2A	76900957	0.00036906	0.07034
RRL	AX-111136053	2A	76933989	0.00036906	0.07034
RRL	AX-110396519	2A	77169739	0.00036906	0.07034
RRL	AX-111041018	2A	77174158	0.00036906	0.07034
RRL	AX-110516936	2A	77224451	0.00036906	0.07034
RRL	AX-111512304	2A	77242139	0.00036906	0.07034
RRL	AX-108946568	2A	76770852	0.00037204	0.07034
RRL	AX-108767771	2A	75292856	0.00037241	0.07032
RRL	AX-110385152	2A	77163162	0.000378	0.07034
RRL	AX-111358076	5D	458076450	0.00044101	0.08614
RRL	AX-111519665	2A	75290583	0.00048746	0.06772
RRL	AX-111169302	2A	77266124	0.00048788	0.08497
RRL	AX-109973857	2A	75578679	0.00049744	0.08596
RRL	AX-108890773	6B	199560253	0.00050416	0.08561
RRL	AX-108805657	2A	75290384	0.00051087	0.06712
RRL	AX-111105715	2A	75307341	0.00051087	0.06712
RRL	AX-110360537	2A	75651869	0.00051087	0.06712
RRL	AX-108883656	2A	75657229	0.00051087	0.06712
RRL	AX-109819090	2A	76498905	0.00051087	0.06712
RRL	AX-109833412	2A	77156063	0.00051087	0.06712
RRL	AX-109951689	3B	350407573	0.00051917	0.08458
RRL	AX-108868526	1B	675535984	0.00052364	0.08454
RRL	AX-108804412	6B	475718217	0.00056261	0.06597
RRL	AX-109419490	6B	229283540	0.000604	0.08456
RRL	AX-111072203	2A	77269189	0.00063787	0.08186
RRL	AX-110504653	2A	77269964	0.00063787	0.08186
RRL	AX-110555098	2A	77273496	0.00063787	0.08186
RRL	AX-94702173	6B	157897859	0.00066984	0.06398
RRL	AX-109312425	6B	474810337	0.00066984	0.06398
RRL	AX-111618827	6B	475015677	0.00066984	0.06398
RRL	AX-108965068	6B	475115577	0.00066984	0.06398
RRL	AX-109601995	6B	475116120	0.00066984	0.06398
RRL	AX-111235563	6B	475247661	0.00066984	0.06398
RRL	AX-109876443	6B	475254089	0.00066984	0.06398
RRL	AX-108905665	6B	475725972	0.00066984	0.06398
RRL	AX-111101083	6B	475729530	0.00066984	0.06398
RRL	AX-111134007	6B	476042649	0.00066984	0.06398
RRL	AX-89456679	6B	476036783	0.00067335	0.06432
RRL	AX-111543283	6B	475000042	0.00067669	0.06392
RRL	AX-110746109	3B	283539431	0.00069257	0.08091
RRL	AX-110015797	3B	294078395	0.00069257	0.08091
RRL	AX-110941028	1A	587818235	0.00069511	0.0809
RRL	AX-108924744	3B	332538835	0.00070531	0.08157
RRL	AX-109031151	5B	29569824	0.00075879	0.07985
RRL	AX-110467352	2D	258384771	0.00077588	0.07959
RRL	AX-109973321	5B	606299220	0.00078548	0.07945
RRL	AX-109964549	1A	588491731	0.00084523	0.0786
RRL	AX-110691964	6B	180690465	0.00085438	0.08124
RRL	AX-110513473	2A	77267358	0.00086285	0.07867
RRL	AX-110510705	2A	77269289	0.00086285	0.07867
RRL	AX-111715384	2A	77270129	0.00086285	0.07867
RRL	AX-108770012	2A	77271485	0.00086285	0.07867
RRL	AX-109446470	6B	476960396	0.0009539	0.07721
RRL	AX-109339830	3B	800088745	0.00099144	0.07722
RRL	AX-111611740	2B	793179533	0.00099415	0.07673
RRL	AX-111645822	1B	574569218	0.00099743	0.07669
