# Supplementary material for: A combined association mapping and t-test analysis of SNP loci and candidate genes involving in resistance to low nitrogen traits by a wheat mutant population
Source: PLoS One. 2019 Jan 30;14(1):e0211492. doi: 10.1371/journal.pone.0211492 (PMC6353201; doi:10.1371/journal.pone.0211492)
Supplement: S3 Table — (XLSX) [file pone.0211492.s004.xlsx]

## Sheet: Sheet1
S3 Table The SNP markers associated with RSL at p ≤ 0.01 by GWAS.
Trait	Marker	Chr	Pos	p	MarkerR2
RSL	AX-108805657	2A	75290384	0.00118	0.05767
RSL	AX-111105715	2A	75307341	0.00118	0.05767
RSL	AX-110360537	2A	75651869	0.00118	0.05767
RSL	AX-108883656	2A	75657229	0.00118	0.05767
RSL	AX-109819090	2A	76498905	0.00118	0.05767
RSL	AX-109833412	2A	77156063	0.00118	0.05767
RSL	AX-111519665	2A	75290583	0.00125	0.05726
RSL	AX-110385152	2A	77163162	0.00131	0.05774
RSL	AX-110401760	2A	75143818	0.00138	0.05605
RSL	AX-108767771	2A	75292856	0.00138	0.05612
RSL	AX-108939488	2A	75307102	0.00138	0.05605
RSL	AX-109947077	2A	75310110	0.00138	0.05605
RSL	AX-111078057	2A	75384308	0.00138	0.05605
RSL	AX-110717875	2A	75385116	0.00138	0.05605
RSL	AX-110907563	2A	75590743	0.00138	0.05605
RSL	AX-111056176	2A	75598708	0.00138	0.05605
RSL	AX-108864234	2A	75599403	0.00138	0.05605
RSL	AX-111749124	2A	75633351	0.00138	0.05605
RSL	AX-111465844	2A	75633993	0.00138	0.05605
RSL	AX-111712013	2A	75638937	0.00138	0.05605
RSL	AX-110466177	2A	75645626	0.00138	0.05605
RSL	AX-109388130	2A	75648830	0.00138	0.05605
RSL	AX-109468346	2A	75648904	0.00138	0.05605
RSL	AX-109988527	2A	76341724	0.00138	0.05605
RSL	AX-109010730	2A	76361783	0.00138	0.05605
RSL	AX-111544586	2A	76511312	0.00138	0.05605
RSL	AX-110911496	2A	76771029	0.00138	0.05605
RSL	AX-108800601	2A	76771471	0.00138	0.05605
RSL	AX-108780512	2A	76771514	0.00138	0.05605
RSL	AX-109873321	2A	76897243	0.00138	0.05605
RSL	AX-110456331	2A	76899814	0.00138	0.05605
RSL	AX-109831537	2A	76900957	0.00138	0.05605
RSL	AX-111136053	2A	76933989	0.00138	0.05605
RSL	AX-110396519	2A	77169739	0.00138	0.05605
RSL	AX-111041018	2A	77174158	0.00138	0.05605
RSL	AX-110516936	2A	77224451	0.00138	0.05605
RSL	AX-111512304	2A	77242139	0.00138	0.05605
RSL	AX-108946568	2A	76770852	0.0014	0.05607
RSL	AX-110365502	2A	75654847	0.00141	0.05613
RSL	AX-89374867	2A	75657195	0.00141	0.05615
RSL	AX-110151409	2A	76282130	0.00141	0.05613
RSL	AX-110422723	2A	76984644	0.00144	0.05596
RSL	AX-109377834	2A	76136310	0.00146	0.05562
RSL	AX-110431432	2B	784202813	0.0019	0.0691
RSL	AX-111450720	6B	25972856	0.00191	0.06926
RSL	AX-109376402	6B	28457487	0.00218	0.06738
RSL	AX-111215956	6B	28456539	0.00229	0.06682
RSL	AX-110530579	6B	29770963	0.00232	0.06667
RSL	AX-110642592	6B	3230227	0.00254	0.06607
RSL	AX-110604363	2A	75143409	0.0027	0.06609
RSL	AX-110970097	2B	785607407	0.00309	0.06346
RSL	AX-109963281	2B	784672161	0.00318	0.0631
RSL	AX-109973857	2A	75578679	0.00319	0.06338
RSL	AX-110122508	2A	75639664	0.00319	0.06327
RSL	AX-111023022	6B	28664241	0.00323	0.06311
RSL	AX-111581210	2A	77162350	0.00324	0.06287
RSL	AX-109904698	6B	2447095	0.00328	0.06308
RSL	AX-111638430	3B	261150728	0.00366	0.06149
RSL	AX-111654082	2A	76342408	0.00378	0.06111
RSL	AX-109464253	6B	26398104	0.00379	0.06198
RSL	AX-109392762	2A	75384143	0.00383	0.06097
RSL	AX-110945444	6B	25929397	0.00384	0.06093
RSL	AX-111005119	2A	76341989	0.00387	0.06104
RSL	AX-110652048	2A	76360086	0.00388	0.06154
RSL	AX-109936133	2A	75654404	0.0039	0.06078
RSL	AX-111581633	6B	25808081	0.00394	0.06075
RSL	AX-110387203	2A	76499908	0.00408	0.06102
RSL	AX-95011058	6B	30147314	0.00409	0.06028
RSL	AX-110574568	6B	25844803	0.00423	0.05991
RSL	AX-109949306	6B	27315549	0.00426	0.0598
RSL	AX-111594492	2A	75718353	0.00432	0.05962
RSL	AX-110586295	6B	25844101	0.00433	0.05959
RSL	AX-111078323	6B	25816162	0.00435	0.05954
RSL	AX-108753974	2A	75606439	0.00437	0.05949
RSL	AX-108891336	6B	25811898	0.00452	0.0591
RSL	AX-109404235	6B	25815896	0.00452	0.0591
RSL	AX-89334353	6B	25818005	0.00452	0.0591
RSL	AX-108811579	6B	25840073	0.00452	0.0591
RSL	AX-109872449	2A	76516577	0.00454	0.05989
RSL	AX-108761548	2A	77268110	0.00465	0.059
RSL	AX-111669073	2A	77262000	0.00473	0.05859
RSL	AX-108781001	2A	77266646	0.00473	0.05859
RSL	AX-111179282	2A	77267508	0.00473	0.05859
RSL	AX-109846440	2A	77268207	0.00473	0.05859
RSL	AX-111623337	6B	25859681	0.00473	0.0594
RSL	AX-110513473	2A	77267358	0.00474	0.05856
RSL	AX-110510705	2A	77269289	0.00474	0.05856
RSL	AX-111715384	2A	77270129	0.00474	0.05856
RSL	AX-108770012	2A	77271485	0.00474	0.05856
RSL	AX-110475574	7A	610872015	0.00497	0.05803
RSL	AX-111453204	2A	77267434	0.00498	0.05801
RSL	AX-108885297	6B	203008296	0.00499	0.05875
RSL	AX-110594834	6B	28699924	0.00502	0.05792
RSL	AX-109834053	7A	610616256	0.00505	0.05786
RSL	AX-111156761	2A	76894079	0.00508	0.05796
RSL	AX-111576315	2A	75954294	0.00509	0.05811
RSL	AX-110995741	2A	75339152	0.00511	0.05772
RSL	AX-109458490	2A	75146263	0.00512	0.0577
RSL	AX-108840177	2A	75244124	0.00512	0.0577
RSL	AX-109338807	2A	75310164	0.00512	0.0577
RSL	AX-109052781	2A	75386777	0.00512	0.0577
RSL	AX-110609989	2A	75590292	0.00512	0.0577
RSL	AX-111592010	2A	75598924	0.00512	0.0577
RSL	AX-109345931	2A	75642676	0.00512	0.0577
RSL	AX-110428187	2A	75653161	0.00512	0.0577
RSL	AX-111694463	2A	75929424	0.00512	0.0577
RSL	AX-110601753	2A	76499576	0.00512	0.0577
RSL	AX-110948101	2A	76516622	0.00512	0.0577
RSL	AX-110385830	2A	76772065	0.00512	0.05771
RSL	AX-110383858	2A	77156201	0.00512	0.0577
RSL	AX-109405417	2A	77160209	0.00512	0.0577
RSL	AX-111040684	2A	77167432	0.00512	0.0577
RSL	AX-111487947	2A	77233772	0.00512	0.0577
RSL	AX-110544749	2A	77239613	0.00512	0.0577
RSL	AX-110630530	2A	77240308	0.00512	0.0577
RSL	AX-109902307	2A	77241705	0.00512	0.0577
RSL	AX-111039474	4B	643501106	0.00512	0.0577
RSL	AX-110122055	2A	75591751	0.00513	0.05768
RSL	AX-108947058	2A	76524936	0.00518	0.05822
RSL	AX-110506069	6B	25839830	0.00521	0.05749
RSL	AX-111507608	6B	27174570	0.00521	0.05753
RSL	AX-111505771	2A	77329054	0.00522	0.04246
RSL	AX-110666921	6B	25806926	0.00523	0.05791
RSL	AX-109451553	2A	75380142	0.00524	0.05855
RSL	AX-109488831	6B	25913794	0.00531	0.05742
RSL	AX-110058443	6B	27178043	0.00532	0.05727
RSL	AX-111640327	6B	27209518	0.00532	0.05727
RSL	AX-109997723	2B	111285723	0.00547	0.05767
RSL	AX-111611740	2B	793179533	0.00547	0.05694
RSL	AX-111072203	2A	77269189	0.00549	0.05692
RSL	AX-110504653	2A	77269964	0.00549	0.05692
RSL	AX-110555098	2A	77273496	0.00549	0.05692
RSL	AX-95240811	6B	28569012	0.00554	0.05681
RSL	AX-111022688	2A	77279162	0.0056	0.04175
RSL	AX-109836965	2A	77328888	0.0056	0.04175
RSL	AX-111710641	2A	77331655	0.0056	0.04175
RSL	AX-109830015	2A	77335120	0.0056	0.04175
RSL	AX-110376696	1B	629148059	0.00562	0.04181
RSL	AX-110915609	1B	629151382	0.00562	0.04181
RSL	AX-111523255	6B	28681345	0.00565	0.05754
RSL	AX-111490103	6A	318462211	0.00568	0.05665
RSL	AX-110390914	2A	75345364	0.00585	0.05619
RSL	AX-111625368	6B	27189082	0.00585	0.05637
RSL	AX-109978265	2A	77262711	0.00595	0.05616
RSL	AX-109593935	6A	290486174	0.00597	0.04132
RSL	AX-109417918	6A	341835273	0.00597	0.04132
RSL	AX-110446665	4B	643481153	0.00602	0.05653
RSL	AX-109336645	2A	75641199	0.00604	0.05616
RSL	AX-109951689	3B	350407573	0.00605	0.05582
RSL	AX-109395836	6B	28699712	0.00607	0.05623
RSL	AX-89327600	6B	27185632	0.00624	0.05559
RSL	AX-108924744	3B	332538835	0.00627	0.0557
RSL	AX-109853534	6B	25936052	0.00637	0.05536
RSL	AX-111099340	6B	28686234	0.0064	0.05518
RSL	AX-111518118	6B	28686342	0.0064	0.05518
RSL	AX-95630251	6B	28569000	0.00641	0.05517
RSL	AX-110948090	6B	27180189	0.00642	0.05514
RSL	AX-109931880	6B	27243540	0.00642	0.05514
RSL	AX-111665568	6B	229731327	0.00647	0.0554
RSL	AX-110936517	6B	27184469	0.0065	0.05539
RSL	AX-111687520	3B	393822907	0.00654	0.05494
RSL	AX-110470434	6B	27033995	0.00655	0.05493
RSL	AX-111018242	6B	27052466	0.00655	0.05493
RSL	AX-109996166	6B	26629882	0.00656	0.05587
RSL	AX-108817679	6B	31221305	0.00657	0.05634
RSL	AX-110452138	6B	158859217	0.00662	0.05589
RSL	AX-110746109	3B	283539431	0.00663	0.05479
RSL	AX-110015797	3B	294078395	0.00663	0.05479
RSL	AX-110166049	6B	26646596	0.00671	0.05468
RSL	AX-109876973	6B	25842920	0.00675	0.05459
RSL	AX-111468748	2A	77333762	0.00678	0.04007
RSL	AX-111091344	6B	28685308	0.00685	0.05454
RSL	AX-110829820	7D	239849103	0.00706	0.03945
RSL	AX-109625351	6A	313955535	0.00718	0.03928
RSL	AX-111225267	6A	326068814	0.00718	0.03928
RSL	AX-109045503	6A	349209222	0.00718	0.03928
RSL	AX-110174864	6A	351163530	0.00718	0.03928
RSL	AX-108883311	6A	371329227	0.00718	0.03928
RSL	AX-110570173	6B	26533736	0.0072	0.05428
RSL	AX-110369116	6B	27044525	0.00722	0.05383
RSL	AX-111068223	6B	25914828	0.00723	0.05396
RSL	AX-108808357	6B	26532416	0.00725	0.05397
RSL	AX-89356191	6B	27317469	0.0074	0.05368
RSL	AX-111596733	6A	315968082	0.0075	0.03887
RSL	AX-108731293	6B	27359262	0.0075	0.05341
RSL	AX-109384695	6B	26647562	0.00757	0.05342
RSL	AX-111636855	6B	25843401	0.00759	0.05331
RSL	AX-109861055	6B	26616232	0.00775	0.05304
RSL	AX-108784497	6A	405861085	0.00777	0.03849
RSL	AX-95629976	6B	28568422	0.00782	0.05412
RSL	AX-94723578	1D	46631942	0.00798	0.05272
RSL	AX-110099304	6B	26515110	0.00799	0.05305
RSL	AX-108759466	6B	26618974	0.00806	0.05259
RSL	AX-108918819	6B	30294889	0.00809	0.05256
RSL	AX-109419490	6B	229283540	0.0081	0.05296
RSL	AX-110399252	6A	104119755	0.00814	0.03803
RSL	AX-109505256	6B	27185566	0.00815	0.05265
RSL	AX-110513712	6A	343630247	0.00817	0.03833
RSL	AX-110618032	1A	53447083	0.0082	0.05288
RSL	AX-108982980	6B	27246428	0.00822	0.05297
RSL	AX-109500369	6A	341149629	0.00823	0.03792
RSL	AX-108780338	6B	28684919	0.00824	0.05237
RSL	AX-109040647	6A	315119902	0.0083	0.03783
RSL	AX-111148528	6A	348213717	0.0083	0.03783
RSL	AX-110108565	6A	400129490	0.0083	0.03783
RSL	AX-109996945	6A	320169409	0.00831	0.03784
RSL	AX-109532854	6B	51217150	0.00849	0.05204
RSL	AX-109351770	6B	26681127	0.0085	0.05248
RSL	AX-108831423	6B	25914548	0.00858	0.0519
RSL	AX-110962277	7D	232204851	0.0087	0.05174
RSL	AX-110376534	7D	231185616	0.00871	0.05174
RSL	AX-108793625	6B	28701576	0.00888	0.05163
RSL	AX-111175044	6B	26249029	0.00889	0.0515
RSL	AX-108846432	6B	27243943	0.00895	0.05214
RSL	AX-111614910	6B	25840221	0.009	0.05275
RSL	AX-110578207	6B	3652492	0.00903	0.03702
RSL	AX-108952029	6B	28712053	0.00909	0.05125
RSL	AX-109446470	6B	476960396	0.0091	0.05124
RSL	AX-110459677	6A	276150827	0.00926	0.03702
RSL	AX-111465350	6B	26642563	0.00936	0.0517
RSL	AX-110476251	6B	27248099	0.00945	0.05096
RSL	AX-109933827	6B	27315672	0.00946	0.05183
RSL	AX-110365661	6B	27178128	0.0095	0.05076
RSL	AX-109863091	3B	413095187	0.00968	0.05153
RSL	AX-110071044	6B	27039329	0.00978	0.05043
RSL	AX-110475152	6B	25819810	0.00984	0.05059
RSL	AX-109919095	6B	26529466	0.00991	0.05056
RSL	AX-94852973	6B	26592314	0.00991	0.0504
RSL	AX-111603067	6B	229207874	0.00994	0.05055
