# Supplementary material for: A combined association mapping and t-test analysis of SNP loci and candidate genes involving in resistance to low nitrogen traits by a wheat mutant population
Source: PLoS One. 2019 Jan 30;14(1):e0211492. doi: 10.1371/journal.pone.0211492 (PMC6353201; doi:10.1371/journal.pone.0211492)
Supplement: S4 Table — (XLSX) [file pone.0211492.s005.xlsx]

## Sheet: Sheet1
S4 Table The SNP markers associated with RRW at p ≤ 0.01 by GWAS.
Trait	Marker	Chr	Pos	p	MarkerR2
RRW	AX-111022688	2A	77279162	0.00458	0.04253
RRW	AX-109836965	2A	77328888	0.00458	0.04253
RRW	AX-111710641	2A	77331655	0.00458	0.04253
RRW	AX-109830015	2A	77335120	0.00458	0.04253
RRW	AX-111505771	2A	77329054	0.00492	0.04186
RRW	AX-110666921	6B	25806926	0.00531	0.05726
RRW	AX-109984948	5A	409357352	0.00534	0.04111
RRW	AX-108804412	6B	475718217	0.00568	0.04061
RRW	AX-108888540	4A	677219311	0.00634	0.05376
RRW	AX-110530579	6B	29770963	0.00635	0.0537
RRW	AX-109915920	3A	287684775	0.00641	0.05383
RRW	AX-109979330	2B	574720198	0.00678	0.039
RRW	AX-111453204	2A	77267434	0.00712	0.05249
RRW	AX-110125256	3B	2235874	0.00795	0.05126
RRW	AX-108809572	3B	2116436	0.00799	0.05119
RRW	AX-89456679	6B	476036783	0.00834	0.03721
RRW	AX-94702173	6B	157897859	0.00839	0.03665
RRW	AX-109312425	6B	474810337	0.00839	0.03665
RRW	AX-111618827	6B	475015677	0.00839	0.03665
RRW	AX-108965068	6B	475115577	0.00839	0.03665
RRW	AX-109601995	6B	475116120	0.00839	0.03665
RRW	AX-111235563	6B	475247661	0.00839	0.03665
RRW	AX-109876443	6B	475254089	0.00839	0.03665
RRW	AX-108905665	6B	475725972	0.00839	0.03665
RRW	AX-111101083	6B	475729530	0.00839	0.03665
RRW	AX-111134007	6B	476042649	0.00839	0.03665
RRW	AX-111023022	6B	28664241	0.00845	0.05098
RRW	AX-111543283	6B	475000042	0.00849	0.03657
RRW	AX-95011058	6B	30147314	0.00889	0.05005
RRW	AX-110913918	5B	559445291	0.00897	0.03606
RRW	AX-110574568	6B	25844803	0.00903	0.05057
RRW	AX-110941028	1A	587818235	0.00906	0.05004
RRW	AX-111093602	4A	723204067	0.00908	0.0498
RRW	AX-111038941	4A	708386311	0.00909	0.03606
RRW	AX-109911314	3B	667972	0.00921	0.04968
RRW	AX-109951289	4A	427992360	0.00935	0.04948
RRW	AX-89518221	6B	26624846	0.00956	0.04992
