# Supplementary material for: A combined association mapping and t-test analysis of SNP loci and candidate genes involving in resistance to low nitrogen traits by a wheat mutant population
Source: PLoS One. 2019 Jan 30;14(1):e0211492. doi: 10.1371/journal.pone.0211492 (PMC6353201; doi:10.1371/journal.pone.0211492)
Supplement: S5 Table — (XLSX) [file pone.0211492.s006.xlsx]

## Sheet: Sheet1
S5 Table The SNP markers associated with RSW at p ≤ 0.01 by GWAS.
Trait	Marker	Chr	Pos	p	MarkerR2
RSW	AX-108811005	1D	372812518	0.00169	0.06565
RSW	AX-111456285	4B	68900101	0.00381	0.05705
RSW	AX-111539752	7A	603542835	0.00452	0.05523
