# Supplementary material for: A combined association mapping and t-test analysis of SNP loci and candidate genes involving in resistance to low nitrogen traits by a wheat mutant population
Source: PLoS One. 2019 Jan 30;14(1):e0211492. doi: 10.1371/journal.pone.0211492 (PMC6353201; doi:10.1371/journal.pone.0211492)
Supplement: S6 Table — a, b indicate the statistically significant difference of the traits in two allele groups by t-test; c, e represent the allele in WT and mutant, respectively; d, f show the mean values and SD of RRL, RSL and RRW in the WT and mutant allele groups, respectively. (XLSX) [file pone.0211492.s007.xlsx]

## Sheet: TableS5
S6 Table The significant SNPs associated with the traits releted to low N resistance by t-test.a, b indicate the statistically significant difference of the traits in two allele groups by t-test; c, e represent the allele in WT and mutant, respectively; d, f show the mean values and SD of RRL, RSL and RRW in the WT and mutant allele groups, respectively.
Marker	Chr	Pos	Allele 1c	Means±SDd	Allele 2e	Means±Sdf	NO. of mutants
RRL
AX-110941028	1A	587818235	C	1.30±0.21b	T	1.47±0.48a	8
AX-110666921	6B	25806926	G	1.27±0.18b	A	1.34±0.26a	76
RSL
AX-110604363	2A	75143409	G	0.73±0.09b	A	0.80±0.15a	11
AX-110401760	2A	75143818	A	0.73±0.09b	G	0.81±0.14a	12
AX-109458490	2A	75146263	C	0.73±0.09b	T	0.81±0.14a	12
AX-108840177	2A	75244124	T	0.73±0.09b	C	0.81±0.14a	12
AX-108805657	2A	75290384	C	0.73±0.09b	A	0.81±0.14a	12
AX-111519665	2A	75290583	C	0.73±0.09b	T	0.82±0.15a	11
AX-108767771	2A	75292856	G	0.73±0.09b	A	0.81±0.14a	12
AX-108939488	2A	75307102	G	0.73±0.09b	A	0.81±0.14a	12
AX-111105715	2A	75307341	T	0.73±0.09b	C	0.81±0.14a	12
AX-109947077	2A	75310110	A	0.73±0.09b	G	0.81±0.14a	12
AX-109338807	2A	75310164	C	0.73±0.09b	T	0.81±0.14a	12
AX-110995741	2A	75339152	C	0.73±0.09b	A	0.81±0.14a	12
AX-110390914	2A	75345364	T	0.73±0.09b	C	0.81±0.14a	12
AX-109451553	2A	75380142	T	0.73±0.09b	C	0.81±0.14a	12
AX-109392762	2A	75384143	C	0.73±0.09b	T	0.81±0.14a	12
AX-111078057	2A	75384308	C	0.73±0.09b	A	0.81±0.14a	12
AX-110717875	2A	75385116	G	0.73±0.09b	C	0.81±0.14a	12
AX-109052781	2A	75386777	C	0.73±0.09b	T	0.81±0.14a	12
AX-109973857	2A	75578679	C	0.73±0.09b	G	0.81±0.16a	10
AX-110609989	2A	75590292	C	0.73±0.09b	T	0.81±0.14a	12
AX-110907563	2A	75590743	A	0.73±0.09b	G	0.81±0.14a	12
AX-110122055	2A	75591751	A	0.73±0.09b	G	0.81±0.14a	12
AX-111056176	2A	75598708	A	0.73±0.09b	G	0.81±0.14a	12
AX-111592010	2A	75598924	G	0.73±0.09b	T	0.81±0.14a	12
AX-108864234	2A	75599403	C	0.73±0.09b	T	0.81±0.14a	12
AX-108753974	2A	75606439	T	0.73±0.09b	C	0.81±0.14a	12
AX-111749124	2A	75633351	C	0.73±0.09b	T	0.81±0.14a	12
AX-111465844	2A	75633993	G	0.73±0.09b	A	0.81±0.14a	12
AX-111712013	2A	75638937	G	0.73±0.09b	A	0.81±0.14a	12
AX-110122508	2A	75639664	C	0.73±0.09b	A	0.81±0.14a	12
AX-109336645	2A	75641199	G	0.73±0.09b	A	0.81±0.14a	12
AX-109345931	2A	75642676	C	0.73±0.09b	G	0.81±0.14a	12
AX-110466177	2A	75645626	A	0.73±0.09b	G	0.81±0.14a	12
AX-109388130	2A	75648830	A	0.73±0.09b	C	0.81±0.14a	12
AX-109468346	2A	75648904	T	0.73±0.09b	C	0.81±0.14a	12
AX-110360537	2A	75651869	T	0.73±0.09b	C	0.81±0.14a	12
AX-110428187	2A	75653161	C	0.73±0.09b	T	0.81±0.14a	12
AX-109936133	2A	75654404	A	0.73±0.09b	G	0.80±0.15a	11
AX-110365502	2A	75654847	G	0.73±0.09b	T	0.80±0.15a	11
AX-89374867	2A	75657195	G	0.73±0.09b	A	0.81±0.14a	12
AX-108883656	2A	75657229	G	0.73±0.09b	A	0.81±0.14a	12
AX-111594492	2A	75718353	C	0.73±0.09b	G	0.82±0.15a	11
AX-111694463	2A	75929424	G	0.73±0.09b	A	0.81±0.14a	12
AX-111576315	2A	75954294	G	0.73±0.09b	A	0.81±0.14a	12
AX-109377834	2A	76136310	A	0.73±0.09b	C	0.82±0.15a	11
AX-110151409	2A	76282130	G	0.73±0.09b	A	0.81±0.14a	11
AX-109988527	2A	76341724	T	0.73±0.09b	C	0.81±0.14a	12
AX-111005119	2A	76341989	G	0.73±0.09b	A	0.80±0.15a	11
AX-111654082	2A	76342408	G	0.73±0.09b	A	0.81±0.14a	12
AX-110652048	2A	76360086	C	0.73±0.09b	T	0.81±0.14a	12
AX-109010730	2A	76361783	C	0.73±0.09b	A	0.81±0.14a	12
AX-109819090	2A	76498905	C	0.73±0.09b	T	0.81±0.14a	12
AX-110601753	2A	76499576	T	0.73±0.09b	C	0.81±0.14a	12
AX-110387203	2A	76499908	A	0.73±0.09b	G	0.81±0.14a	12
AX-111544586	2A	76511312	G	0.73±0.09b	A	0.81±0.14a	12
AX-109872449	2A	76516577	G	0.73±0.09b	A	0.81±0.14a	12
AX-110948101	2A	76516622	G	0.73±0.09b	C	0.81±0.14a	12
AX-108947058	2A	76524936	G	0.73±0.09b	A	0.81±0.14a	12
AX-108946568	2A	76770852	A	0.73±0.09b	C	0.81±0.14a	12
AX-110911496	2A	76771029	T	0.73±0.09b	A	0.81±0.14a	12
AX-108800601	2A	76771471	G	0.73±0.09b	A	0.81±0.14a	12
AX-108780512	2A	76771514	C	0.73±0.09b	T	0.81±0.14a	12
AX-110385830	2A	76772065	C	0.73±0.09b	T	0.81±0.14a	12
AX-111156761	2A	76894079	G	0.73±0.09b	A	0.81±0.14a	12
AX-109873321	2A	76897243	A	0.73±0.09b	C	0.81±0.14a	12
AX-110456331	2A	76899814	A	0.73±0.09b	G	0.81±0.14a	12
AX-109831537	2A	76900957	A	0.73±0.09b	G	0.81±0.14a	12
AX-111136053	2A	76933989	T	0.73±0.09b	C	0.81±0.14a	12
AX-110422723	2A	76984644	G	0.73±0.09b	A	0.81±0.16a	10
AX-109833412	2A	77156063	C	0.73±0.09b	T	0.81±0.14a	12
AX-110383858	2A	77156201	G	0.73±0.09b	T	0.81±0.14a	12
AX-109405417	2A	77160209	G	0.73±0.09b	A	0.81±0.14a	12
AX-111581210	2A	77162350	T	0.73±0.09b	C	0.81±0.14a	12
AX-110385152	2A	77163162	A	0.73±0.09b	G	0.81±0.14a	12
AX-111040684	2A	77167432	T	0.73±0.09b	C	0.81±0.14a	12
AX-110396519	2A	77169739	A	0.73±0.09b	G	0.81±0.14a	12
AX-111041018	2A	77174158	G	0.73±0.09b	A	0.81±0.14a	12
AX-110516936	2A	77224451	C	0.73±0.09b	G	0.81±0.14a	12
AX-111487947	2A	77233772	G	0.73±0.09b	A	0.81±0.14a	12
AX-110544749	2A	77239613	G	0.73±0.09b	C	0.81±0.14a	12
AX-110630530	2A	77240308	C	0.73±0.09b	G	0.81±0.14a	12
AX-109902307	2A	77241705	G	0.73±0.09b	A	0.81±0.14a	12
AX-111512304	2A	77242139	T	0.73±0.09b	G	0.81±0.14a	12
AX-111669073	2A	77262000	T	0.73±0.09b	C	0.81±0.14a	12
AX-109978265	2A	77262711	C	0.73±0.09b	A	0.82±0.15a	11
AX-108781001	2A	77266646	A	0.73±0.09b	G	0.81±0.14a	12
AX-110513473	2A	77267358	G	0.73±0.09b	A	0.81±0.14a	12
AX-111453204	2A	77267434	A	0.73±0.09b	G	0.81±0.14a	12
AX-111179282	2A	77267508	C	0.73±0.09b	G	0.81±0.14a	12
AX-108761548	2A	77268110	A	0.73±0.09b	G	0.81±0.14a	12
AX-109846440	2A	77268207	G	0.73±0.09b	C	0.81±0.14a	12
AX-111072203	2A	77269189	C	0.73±0.09b	G	0.81±0.14a	12
AX-110510705	2A	77269289	C	0.73±0.09b	G	0.81±0.14a	12
AX-110504653	2A	77269964	G	0.73±0.09b	A	0.81±0.14a	12
AX-111715384	2A	77270129	G	0.73±0.09b	A	0.81±0.14a	12
AX-108770012	2A	77271485	G	0.73±0.09b	C	0.81±0.14a	12
AX-110555098	2A	77273496	A	0.73±0.09b	G	0.81±0.14a	12
AX-111022688	2A	77279162	C	0.73±0.09b	T	0.79±0.14a	14
AX-109836965	2A	77328888	G	0.73±0.09b	A	0.79±0.14a	14
AX-111505771	2A	77329054	C	0.73±0.09b	T	0.79±0.14a	14
AX-111710641	2A	77331655	A	0.73±0.09b	C	0.79±0.14a	14
AX-111468748	2A	77333762	A	0.73±0.09b	G	0.79±0.14a	12
AX-109830015	2A	77335120	C	0.73±0.09b	T	0.79±0.14a	14
AX-109997723	2B	111285723	C	0.72±0.09b	T	0.85±0.15a	8
AX-110431432	2B	784202813	C	0.73±0.09b	G	0.82±0.13a	14
AX-109963281	2B	784672161	A	0.72±0.09b	G	0.80±0.12a	22
AX-110970097	2B	785607407	C	0.72±0.09b	T	0.80±0.12a	22
AX-110446665	4B	643481153	G	0.73±0.09b	A	0.81±0.14a	12
AX-111039474	4B	643501106	A	0.73±0.09b	G	0.81±0.14a	12
AX-110399252	6A	104119755	A	0.73±0.09b	G	0.79±0.13a	16
AX-110459677	6A	276150827	G	0.73±0.09b	C	0.80±0.13a	14
AX-109593935	6A	290486174	T	0.73±0.09b	C	0.79±0.12a	17
AX-109625351	6A	313955535	A	0.73±0.09b	G	0.79±0.12a	17
AX-109040647	6A	315119902	A	0.73±0.09b	G	0.79±0.12a	17
AX-111596733	6A	315968082	A	0.73±0.09b	G	0.79±0.12a	16
AX-111490103	6A	318462211	A	0.73±0.09b	G	0.79±0.12a	17
AX-109996945	6A	320169409	T	0.73±0.09b	C	0.79±0.12a	17
AX-111225267	6A	326068814	A	0.73±0.09b	G	0.79±0.12a	17
AX-109500369	6A	341149629	C	0.73±0.09b	T	0.79±0.12a	16
AX-109417918	6A	341835273	C	0.73±0.09b	G	0.79±0.12a	17
AX-110513712	6A	343630247	A	0.73±0.09b	G	0.79±0.12a	17
AX-111148528	6A	348213717	A	0.73±0.09b	G	0.79±0.12a	17
AX-109045503	6A	349209222	A	0.73±0.09b	G	0.79±0.12a	17
AX-110174864	6A	351163530	A	0.73±0.09b	G	0.79±0.12a	17
AX-108883311	6A	371329227	T	0.73±0.09b	C	0.79±0.12a	17
AX-110108565	6A	400129490	C	0.73±0.09b	A	0.79±0.12a	17
AX-108784497	6A	405861085	G	0.73±0.09b	A	0.79±0.12a	17
AX-110666921	6B	25806926	G	0.71±0.08b	A	0.76±0.10a	76
AX-111581633	6B	25808081	T	0.71±0.08b	G	0.76±0.10a	79
AX-108891336	6B	25811898	C	0.71±0.08b	A	0.76±0.10a	80
AX-109404235	6B	25815896	G	0.71±0.08b	A	0.76±0.10a	80
AX-111078323	6B	25816162	T	0.71±0.08b	C	0.76±0.10a	79
AX-89334353	6B	25818005	G	0.71±0.08b	A	0.76±0.10a	80
AX-110475152	6B	25819810	G	0.71±0.08b	C	0.76±0.10a	78
AX-110506069	6B	25839830	A	0.71±0.08b	G	0.76±0.10a	79
AX-108811579	6B	25840073	C	0.71±0.08b	T	0.76±0.10a	80
AX-111614910	6B	25840221	G	0.71±0.08b	A	0.75±0.10a	77
AX-109876973	6B	25842920	A	0.71±0.08b	G	0.76±0.10a	80
AX-111636855	6B	25843401	G	0.71±0.08b	C	0.76±0.10a	78
AX-110586295	6B	25844101	T	0.71±0.08b	G	0.76±0.10a	79
AX-110574568	6B	25844803	G	0.71±0.08b	A	0.76±0.10a	80
AX-111623337	6B	25859681	A	0.71±0.08b	C	0.76±0.10a	73
AX-109488831	6B	25913794	G	0.71±0.08b	A	0.76±0.10a	80
AX-108831423	6B	25914548	G	0.71±0.08b	C	0.76±0.10a	78
AX-111068223	6B	25914828	C	0.71±0.08b	T	0.76±0.10a	76
AX-110945444	6B	25929397	C	0.71±0.08b	T	0.76±0.10a	86
AX-109853534	6B	25936052	C	0.71±0.08b	G	0.76±0.10a	81
AX-111450720	6B	25972856	A	0.71±0.08b	C	0.76±0.11a	67
AX-111175044	6B	26249029	C	0.72±0.09b	T	0.76±0.09a	68
AX-109464253	6B	26398104	G	0.71±0.08b	A	0.76±0.10a	63
AX-110099304	6B	26515110	A	0.72±0.09b	G	0.76±0.09a	73
AX-109919095	6B	26529466	G	0.72±0.09b	A	0.76±0.09a	67
AX-108808357	6B	26532416	C	0.72±0.09b	A	0.76±0.09a	73
AX-110570173	6B	26533736	T	0.72±0.09b	C	0.76±0.09a	72
AX-94852973	6B	26592314	C	0.72±0.09b	G	0.76±0.09a	71
AX-109861055	6B	26616232	A	0.72±0.09b	G	0.76±0.09a	72
AX-108759466	6B	26618974	G	0.72±0.09b	C	0.76±0.09a	73
AX-109996166	6B	26629882	G	0.72±0.09b	A	0.76±0.09a	72
AX-111465350	6B	26642563	G	0.72±0.09b	A	0.76±0.09a	69
AX-110166049	6B	26646596	A	0.71±0.08b	G	0.76±0.10a	80
AX-109384695	6B	26647562	G	0.71±0.08b	A	0.76±0.10a	80
AX-109351770	6B	26681127	G	0.71±0.08b	A	0.76±0.10a	78
AX-110470434	6B	27033995	C	0.71±0.08b	G	0.76±0.10a	75
AX-110071044	6B	27039329	G	0.71±0.08b	T	0.76±0.10a	77
AX-110369116	6B	27044525	G	0.71±0.08b	A	0.76±0.10a	75
AX-111018242	6B	27052466	G	0.71±0.08b	A	0.76±0.10a	75
AX-111507608	6B	27174570	G	0.71±0.08b	T	0.76±0.10a	79
AX-110058443	6B	27178043	A	0.71±0.08b	G	0.76±0.10a	78
AX-110365661	6B	27178128	C	0.71±0.08b	G	0.76±0.10a	78
AX-110948090	6B	27180189	T	0.71±0.08b	C	0.76±0.10a	78
AX-110936517	6B	27184469	T	0.71±0.08b	C	0.76±0.10a	79
AX-109505256	6B	27185566	C	0.71±0.08b	T	0.76±0.10a	78
AX-89327600	6B	27185632	T	0.71±0.08b	C	0.76±0.10a	78
AX-111625368	6B	27189082	A	0.71±0.08b	G	0.76±0.10a	79
AX-111640327	6B	27209518	T	0.71±0.08b	C	0.76±0.10a	78
AX-109931880	6B	27243540	T	0.71±0.08b	C	0.76±0.10a	78
AX-108846432	6B	27243943	G	0.71±0.08b	A	0.76±0.10a	73
AX-108982980	6B	27246428	A	0.71±0.08b	G	0.76±0.10a	75
AX-110476251	6B	27248099	A	0.71±0.08b	C	0.76±0.10a	74
AX-109949306	6B	27315549	A	0.71±0.08b	G	0.76±0.10a	76
AX-109933827	6B	27315672	T	0.71±0.08b	G	0.76±0.10a	80
AX-89356191	6B	27317469	G	0.71±0.08b	A	0.76±0.10a	74
AX-108731293	6B	27359262	T	0.71±0.08b	C	0.76±0.10a	79
AX-111215956	6B	28456539	C	0.71±0.08b	T	0.76±0.10a	75
AX-109376402	6B	28457487	C	0.71±0.08b	A	0.76±0.10a	74
AX-95629976	6B	28568422	G	0.72±0.08b	A	0.76±0.10a	79
AX-95630251	6B	28569000	A	0.71±0.08b	C	0.76±0.10a	86
AX-95240811	6B	28569012	C	0.71±0.08b	T	0.76±0.10a	87
AX-111023022	6B	28664241	C	0.71±0.08b	T	0.76±0.10a	77
AX-111523255	6B	28681345	C	0.71±0.08b	G	0.76±0.10a	83
AX-108780338	6B	28684919	T	0.71±0.08b	C	0.76±0.10a	85
AX-111091344	6B	28685308	G	0.71±0.08b	A	0.76±0.09a	66
AX-111099340	6B	28686234	A	0.71±0.08b	G	0.76±0.10a	86
AX-111518118	6B	28686342	C	0.71±0.08b	T	0.76±0.10a	86
AX-109395836	6B	28699712	A	0.71±0.08b	G	0.76±0.10a	84
AX-110594834	6B	28699924	A	0.71±0.08b	G	0.76±0.10a	77
AX-108793625	6B	28701576	C	0.71±0.08b	T	0.76±0.10a	85
AX-108952029	6B	28712053	A	0.71±0.08b	G	0.76±0.10a	75
AX-110530579	6B	29770963	G	0.71±0.08b	T	0.76±0.10a	75
AX-95011058	6B	30147314	G	0.71±0.08b	T	0.76±0.10a	88
AX-108918819	6B	30294889	C	0.71±0.09b	G	0.76±0.09a	78
AX-108817679	6B	31221305	G	0.71±0.09b	T	0.76±0.09a	83
AX-109532854	6B	51217150	T	0.73±0.09b	C	0.84±0.17a	7
AX-108885297	6B	203008296	T	0.73±0.09b	G	0.84±0.17a	7
AX-111603067	6B	229207874	G	0.73±0.09b	A	0.84±0.17a	7
AX-109419490	6B	229283540	T	0.73±0.09b	G	0.84±0.17a	7
AX-111665568	6B	229731327	G	0.73±0.09b	T	0.84±0.17a	7
AX-109446470	6B	476960396	A	0.73±0.09b	G	0.84±0.17a	7
AX-109834053	7A	610616256	G	0.73±0.09b	C	0.81±0.14a	12
AX-110475574	7A	610872015	T	0.73±0.09b	C	0.81±0.14a	12
RRW
AX-111453204	2A	77267434	A	1.20±0.23b	G	1.35±0.36a	12
AX-109979330	2B	574720198	A	1.20±0.23b	G	1.38±0.33a	15
AX-111038941	4A	708386311	G	1.20±0.23b	A	1.39±0.41a	10
AX-109984948	5A	409357352	T	1.20±0.23b	C	1.38±0.36a	13
AX-110574568	6B	25844803	G	1.17±0.23b	A	1.26±0.25a	80
AX-89518221	6B	26624846	G	1.22±0.25b	A	1.26±0.23a	73
AX-111023022	6B	28664241	C	1.17±0.23b	T	1.27±0.26a	77
AX-110530579	6B	29770963	G	1.17±0.23b	T	1.27±0.25a	75
AX-95011058	6B	30147314	G	1.16±0.23b	T	1.26±0.25a	88
